# Supplementary material for: New faunistic records of the family Mycetophilidae (Insecta, Diptera) from Morocco
Source: Zookeys. 2020 May 19;934:93–110. doi: 10.3897/zookeys.934.49157 (PMC7250956; doi:10.3897/zookeys.934.49157)
Supplement: XML Treatment for Brevicornu sericoma [file zookeys.934.49157-treatment5.xml]

<!DOCTYPE tp:taxon-treatment
  PUBLIC "-//TaxonX//DTD Taxonomic Treatment Publishing DTD v0 20100105//EN" "tax-treatment-NSO.dtd">
<tp:taxon-treatment xmlns:tp="http://www.plazi.org/taxpub"><tp:treatment-meta><kwd-group><label>Taxon classification</label><kwd><named-content xmlns:xlink="http://www.w3.org/1999/xlink" content-type="kingdom">Animalia</named-content></kwd><kwd><named-content xmlns:xlink="http://www.w3.org/1999/xlink" content-type="order">Diptera</named-content></kwd><kwd><named-content xmlns:xlink="http://www.w3.org/1999/xlink" content-type="family">Mycetophilidae</named-content></kwd></kwd-group><mixed-citation publication-type="journal"><person-group><name><surname>Banamar</surname><given-names>Ouarda</given-names></name><name><surname>Chandler</surname><given-names>Peter J.</given-names></name><name><surname>Driauach</surname><given-names>Ouafaa</given-names></name><name><surname>Belqat</surname><given-names>Boutaïna</given-names></name></person-group><article-title>New faunistic records of the family <tp:taxon-name><tp:taxon-name-part taxon-name-part-type="family">Mycetophilidae</tp:taxon-name-part></tp:taxon-name> (<tp:taxon-name><tp:taxon-name-part taxon-name-part-type="class">Insecta</tp:taxon-name-part></tp:taxon-name>, <tp:taxon-name><tp:taxon-name-part taxon-name-part-type="order">Diptera</tp:taxon-name-part></tp:taxon-name>) from Morocco</article-title><source>Zookeys</source><day>19</day><month>5</month><year>2020</year><volume>934</volume><fpage>93</fpage><lpage>110</lpage><pub-id pub-id-type="doi">10.3897/zookeys.934.49157</pub-id></mixed-citation></tp:treatment-meta><tp:nomenclature><label>*</label><tp:taxon-name><object-id xmlns:xlink="http://www.w3.org/1999/xlink" content-type="arpha" xlink:type="simple">814767B1-8C37-55DD-8C7D-5368967DB861</object-id>
                  <tp:taxon-name-part taxon-name-part-type="genus" reg="Brevicornu">Brevicornu</tp:taxon-name-part>
                  <tp:taxon-name-part taxon-name-part-type="species" reg="sericoma">sericoma</tp:taxon-name-part>
                </tp:taxon-name><tp:taxon-authority>(Meigen, 1830)</tp:taxon-authority></tp:nomenclature><tp:treatment-sec sec-type="Literature records" id="SECID0ED5AE"><title>Literature records.</title><p>Recorded from North Africa (Tunisia) (<xref ref-type="bibr" rid="B5">Chandler and Ribeiro 1995</xref>; <xref ref-type="bibr" rid="B9">Chandler et al. 2005</xref>).</p></tp:treatment-sec><tp:treatment-sec sec-type="New records" id="SECID0ER5AE"><title>New records.</title><p>Rif: Chefchaouen, VII/1975, 1♂, coll. J. Beaucournu (<named-content xmlns:xlink="http://www.w3.org/1999/xlink" content-type="dwc:institutional_code" xlink:type="simple">MNHN</named-content>); Daya Fifi, 1♂, 23/XI/2012; Forêt-Jbel Lekraa, 1♂, 12/VI/2013, coll. Ebejer; Daya Fifi, 2♂♂, 26/III/2014; Oued Majjou (Majjou Village), 1♂, 10/V/2014; Maison forestière, 17/VI/2014; Douar Tizga, 1♂, 25/VI/2014; Oued Amsemlil, 2♂♂, 28/II/2015; Grotte d’Hercule, 3♂♂, 29/III/2015; Forêt-Adrou, 1♂, 25/IV/2015, coll. Ebejer; Cascade Chrafate, 1♂, 28/IV/2015; Oued Aârate, 10♂♂, 07/V/2015; Bab El Karne, 2♂♂, 25/XII/2015; Daya Amsemlil, 2♂♂, 16/V/2016.</p></tp:treatment-sec><ref-list><ref id="B5"><mixed-citation xmlns:xlink="http://www.w3.org/1999/xlink" xlink:type="simple"><person-group><name name-style="western"><surname>Chandler</surname><given-names>PJ</given-names></name><name name-style="western"><surname>Ribeiro</surname><given-names>E</given-names></name></person-group> (<year>1995</year>) <article-title>The <tp:taxon-name><tp:taxon-name-part taxon-name-part-type="superfamily">Sciaroidea</tp:taxon-name-part></tp:taxon-name> (<tp:taxon-name><tp:taxon-name-part taxon-name-part-type="order">Diptera</tp:taxon-name-part></tp:taxon-name>) (excluding <tp:taxon-name><tp:taxon-name-part taxon-name-part-type="family">Sciaridae</tp:taxon-name-part></tp:taxon-name>) of the Atlantic Islands (Canary Islands, Madeira and the Azores).</article-title><source>Boletim do Museu municipal do Funchal (História Natural), Suplemento</source><volume>3</volume>: <fpage>1</fpage>–<lpage>170</lpage>.</mixed-citation></ref><ref id="B9"><mixed-citation xmlns:xlink="http://www.w3.org/1999/xlink" xlink:type="simple"><person-group><name name-style="western"><surname>Chandler</surname><given-names>PJ</given-names></name><name name-style="western"><surname>Bechev</surname><given-names>DN</given-names></name><name name-style="western"><surname>Caspers</surname><given-names>N</given-names></name></person-group> (<year>2005</year>) <article-title>The fungus gnats (<tp:taxon-name><tp:taxon-name-part taxon-name-part-type="order">Diptera</tp:taxon-name-part></tp:taxon-name>: <tp:taxon-name><tp:taxon-name-part taxon-name-part-type="family">Bolitophilidae</tp:taxon-name-part></tp:taxon-name>, <tp:taxon-name><tp:taxon-name-part taxon-name-part-type="family">Diadocidiidae</tp:taxon-name-part></tp:taxon-name>, <tp:taxon-name><tp:taxon-name-part taxon-name-part-type="family">Ditomyiidae</tp:taxon-name-part></tp:taxon-name>, <tp:taxon-name><tp:taxon-name-part taxon-name-part-type="family">Keroplatidae</tp:taxon-name-part></tp:taxon-name> and <tp:taxon-name><tp:taxon-name-part taxon-name-part-type="family">Mycetophilidae</tp:taxon-name-part></tp:taxon-name>) of Greece, its islands and Cyprus.</article-title><source>Studia Dipterologica</source><volume>12</volume>: <fpage>255</fpage>–<lpage>314</lpage>.</mixed-citation></ref></ref-list></tp:taxon-treatment>
