# Supplementary material for: New faunistic records of the family Mycetophilidae (Insecta, Diptera) from Morocco
Source: Zookeys. 2020 May 19;934:93–110. doi: 10.3897/zookeys.934.49157 (PMC7250956; doi:10.3897/zookeys.934.49157)
Supplement: XML Treatment for Brevicornu verralli [file zookeys.934.49157-treatment6.xml]

<!DOCTYPE tp:taxon-treatment
  PUBLIC "-//TaxonX//DTD Taxonomic Treatment Publishing DTD v0 20100105//EN" "tax-treatment-NSO.dtd">
<tp:taxon-treatment xmlns:tp="http://www.plazi.org/taxpub"><tp:treatment-meta><kwd-group><label>Taxon classification</label><kwd><named-content xmlns:xlink="http://www.w3.org/1999/xlink" content-type="kingdom">Animalia</named-content></kwd><kwd><named-content xmlns:xlink="http://www.w3.org/1999/xlink" content-type="order">Diptera</named-content></kwd><kwd><named-content xmlns:xlink="http://www.w3.org/1999/xlink" content-type="family">Mycetophilidae</named-content></kwd></kwd-group><mixed-citation publication-type="journal"><person-group><name><surname>Banamar</surname><given-names>Ouarda</given-names></name><name><surname>Chandler</surname><given-names>Peter J.</given-names></name><name><surname>Driauach</surname><given-names>Ouafaa</given-names></name><name><surname>Belqat</surname><given-names>Boutaïna</given-names></name></person-group><article-title>New faunistic records of the family <tp:taxon-name><tp:taxon-name-part taxon-name-part-type="family">Mycetophilidae</tp:taxon-name-part></tp:taxon-name> (<tp:taxon-name><tp:taxon-name-part taxon-name-part-type="class">Insecta</tp:taxon-name-part></tp:taxon-name>, <tp:taxon-name><tp:taxon-name-part taxon-name-part-type="order">Diptera</tp:taxon-name-part></tp:taxon-name>) from Morocco</article-title><source>Zookeys</source><day>19</day><month>5</month><year>2020</year><volume>934</volume><fpage>93</fpage><lpage>110</lpage><pub-id pub-id-type="doi">10.3897/zookeys.934.49157</pub-id></mixed-citation></tp:treatment-meta><tp:nomenclature><label>*</label><tp:taxon-name><object-id xmlns:xlink="http://www.w3.org/1999/xlink" content-type="arpha" xlink:type="simple">FB80F98F-CCEF-5862-B5FF-EBC743EA9665</object-id>
                  <tp:taxon-name-part taxon-name-part-type="genus" reg="Brevicornu">Brevicornu</tp:taxon-name-part>
                  <tp:taxon-name-part taxon-name-part-type="species" reg="verralli">verralli</tp:taxon-name-part>
                </tp:taxon-name><tp:taxon-authority>(Edwards, 1925)</tp:taxon-authority></tp:nomenclature><tp:treatment-sec sec-type="Literature records" id="SECID0EBAAG"><title>Literature records.</title><p>Recorded from North Africa (Tunisia) (<xref ref-type="bibr" rid="B3">Chandler 1994</xref>, <xref ref-type="bibr" rid="B5">Chandler and Ribeiro 1995</xref>).</p></tp:treatment-sec><tp:treatment-sec sec-type="New records" id="SECID0EPAAG"><title>New records.</title><p>Rif: Daya Afersiw, 1♂, 11/VI/2013; Forêt-Jbel Lekraa, 1♂, 12/VI/2013, coll. Ebejer.</p></tp:treatment-sec><ref-list><ref id="B3"><mixed-citation xmlns:xlink="http://www.w3.org/1999/xlink" xlink:type="simple"><person-group><name name-style="western"><surname>Chandler</surname><given-names>PJ</given-names></name></person-group> (<year>1994</year>) <article-title>The fungus gnats of Israel (<tp:taxon-name><tp:taxon-name-part taxon-name-part-type="order">Diptera</tp:taxon-name-part></tp:taxon-name>: <tp:taxon-name><tp:taxon-name-part taxon-name-part-type="superfamily">Sciaroidea</tp:taxon-name-part></tp:taxon-name>, excluding <tp:taxon-name><tp:taxon-name-part taxon-name-part-type="family">Sciaridae</tp:taxon-name-part></tp:taxon-name>).</article-title><source>Israel Journal of Entomology</source><volume>28</volume>: <fpage>1</fpage>–<lpage>100</lpage>.</mixed-citation></ref><ref id="B5"><mixed-citation xmlns:xlink="http://www.w3.org/1999/xlink" xlink:type="simple"><person-group><name name-style="western"><surname>Chandler</surname><given-names>PJ</given-names></name><name name-style="western"><surname>Ribeiro</surname><given-names>E</given-names></name></person-group> (<year>1995</year>) <article-title>The <tp:taxon-name><tp:taxon-name-part taxon-name-part-type="superfamily">Sciaroidea</tp:taxon-name-part></tp:taxon-name> (<tp:taxon-name><tp:taxon-name-part taxon-name-part-type="order">Diptera</tp:taxon-name-part></tp:taxon-name>) (excluding <tp:taxon-name><tp:taxon-name-part taxon-name-part-type="family">Sciaridae</tp:taxon-name-part></tp:taxon-name>) of the Atlantic Islands (Canary Islands, Madeira and the Azores).</article-title><source>Boletim do Museu municipal do Funchal (História Natural), Suplemento</source><volume>3</volume>: <fpage>1</fpage>–<lpage>170</lpage>.</mixed-citation></ref></ref-list></tp:taxon-treatment>
