# Supplementary material for: New faunistic records of the family Mycetophilidae (Insecta, Diptera) from Morocco
Source: Zookeys. 2020 May 19;934:93–110. doi: 10.3897/zookeys.934.49157 (PMC7250956; doi:10.3897/zookeys.934.49157)
Supplement: XML Treatment for Exechia fulva [file zookeys.934.49157-treatment13.xml]

<!DOCTYPE tp:taxon-treatment
  PUBLIC "-//TaxonX//DTD Taxonomic Treatment Publishing DTD v0 20100105//EN" "tax-treatment-NSO.dtd">
<tp:taxon-treatment xmlns:tp="http://www.plazi.org/taxpub"><tp:treatment-meta><kwd-group><label>Taxon classification</label><kwd><named-content xmlns:xlink="http://www.w3.org/1999/xlink" content-type="kingdom">Animalia</named-content></kwd><kwd><named-content xmlns:xlink="http://www.w3.org/1999/xlink" content-type="order">Diptera</named-content></kwd><kwd><named-content xmlns:xlink="http://www.w3.org/1999/xlink" content-type="family">Mycetophilidae</named-content></kwd></kwd-group><mixed-citation publication-type="journal"><person-group><name><surname>Banamar</surname><given-names>Ouarda</given-names></name><name><surname>Chandler</surname><given-names>Peter J.</given-names></name><name><surname>Driauach</surname><given-names>Ouafaa</given-names></name><name><surname>Belqat</surname><given-names>Boutaïna</given-names></name></person-group><article-title>New faunistic records of the family <tp:taxon-name><tp:taxon-name-part taxon-name-part-type="family">Mycetophilidae</tp:taxon-name-part></tp:taxon-name> (<tp:taxon-name><tp:taxon-name-part taxon-name-part-type="class">Insecta</tp:taxon-name-part></tp:taxon-name>, <tp:taxon-name><tp:taxon-name-part taxon-name-part-type="order">Diptera</tp:taxon-name-part></tp:taxon-name>) from Morocco</article-title><source>Zookeys</source><day>19</day><month>5</month><year>2020</year><volume>934</volume><fpage>93</fpage><lpage>110</lpage><pub-id pub-id-type="doi">10.3897/zookeys.934.49157</pub-id></mixed-citation></tp:treatment-meta><tp:nomenclature><tp:taxon-name><object-id xmlns:xlink="http://www.w3.org/1999/xlink" content-type="arpha" xlink:type="simple">82E88997-2DE8-5C8D-AB92-489E5095E6EC</object-id>
                  <tp:taxon-name-part taxon-name-part-type="genus" reg="Exechia">Exechia</tp:taxon-name-part>
                  <tp:taxon-name-part taxon-name-part-type="species" reg="fulva">fulva</tp:taxon-name-part>
                </tp:taxon-name><tp:taxon-authority>Santos Abreu, 1920</tp:taxon-authority><tp:nomenclature-citation-list><tp:nomenclature-citation><tp:taxon-name>
                      <tp:taxon-name-part taxon-name-part-type="genus" reg="Rymosia"/>
                      <tp:taxon-name-part taxon-name-part-type="species" reg="exornata"/>
                    </tp:taxon-name><comment>= <tp:taxon-name><tp:taxon-name-part taxon-name-part-type="genus" reg="Rymosia">Rymosia</tp:taxon-name-part> <tp:taxon-name-part taxon-name-part-type="species" reg="exornata">exornata</tp:taxon-name-part></tp:taxon-name> Séguy in <xref ref-type="bibr" rid="B13">Séguy 1941</xref>: 26 </comment></tp:nomenclature-citation></tp:nomenclature-citation-list></tp:nomenclature><tp:treatment-sec sec-type="Literature records" id="SECID0EHLAG"><title>Literature records.</title><p>Cited from Morocco: High Atlas, Toubkal (<xref ref-type="bibr" rid="B13">Séguy 1941</xref>, <xref ref-type="bibr" rid="B5">Chandler and Ribeiro 1995</xref>).</p></tp:treatment-sec><tp:treatment-sec sec-type="New records" id="SECID0EVLAG"><title>New records.</title><p>Rif: 20 km west of Targuist, Ketama, 23/IV/1966, 6♂♂, 3♀♀, coll. A.M. Hutson (<abbrev xmlns:xlink="http://www.w3.org/1999/xlink" content-type="institution" xlink:title="Natural History Museum London, UK" id="ABBRID0E2LAG" xlink:type="simple">BMNH</abbrev>); Chefchaouen, VII/1975, 21♂♂, 20♀♀, coll. J. Beaucournu (<named-content xmlns:xlink="http://www.w3.org/1999/xlink" content-type="dwc:institutional_code" xlink:type="simple">MNHN</named-content>); Oued Kelâa, 4♂♂, 4♀♀, 13/II/2013; Forêt-Aïn Boughaba, 7♂♂, 5♀♀, 24/V/2013; Forêt-Jbel Lekraa, 1♂, 12/VI/2013, coll. Ebejer; Daya Fifi, 14♂♂, 11♀♀, 26/III/2014; Aïn Sidi Brahim Ben Arrif, 1♂, 25/IV/2014; Oued Majjou (Majjou Village), 1♂, 10/V/2014; Aïn Takhninjoute, 4♂♂, 1♀, 17/V/2014; Maison forestière, 37♂♂, 32♀♀, 07/VI-17/VI/2014, Malaise trap; Oued Amsemlil, 2♂♂, 3♀♀, 28/II/2015; Daya Jbel Zemzem, 1♂, 02/III/2015; Aïn Takhninjoute, 4♂♂, 21/IV/2015; Bab El Karne, 22♂♂, 4♀♀, 25/XII/2015; Daya Fifi, 3♂♂, 5♀♀, 25/XII/2015; Daya Amsemlil, 2♂♂, 23/IV/2016.</p></tp:treatment-sec><ref-list><ref id="B13"><mixed-citation xmlns:xlink="http://www.w3.org/1999/xlink" xlink:type="simple"><person-group><name name-style="western"><surname>Séguy</surname><given-names>E</given-names></name></person-group> (<year>1941</year>) <article-title>Recoltes de R. Paulian et A. Villers dans le haut Atlas marocain, 1938, 17, Dipteres.</article-title><source>Revue Francaise d’Entomologie</source><volume>8</volume>: <fpage>25</fpage>–<lpage>33</lpage>.</mixed-citation></ref><ref id="B5"><mixed-citation xmlns:xlink="http://www.w3.org/1999/xlink" xlink:type="simple"><person-group><name name-style="western"><surname>Chandler</surname><given-names>PJ</given-names></name><name name-style="western"><surname>Ribeiro</surname><given-names>E</given-names></name></person-group> (<year>1995</year>) <article-title>The <tp:taxon-name><tp:taxon-name-part taxon-name-part-type="superfamily">Sciaroidea</tp:taxon-name-part></tp:taxon-name> (<tp:taxon-name><tp:taxon-name-part taxon-name-part-type="order">Diptera</tp:taxon-name-part></tp:taxon-name>) (excluding <tp:taxon-name><tp:taxon-name-part taxon-name-part-type="family">Sciaridae</tp:taxon-name-part></tp:taxon-name>) of the Atlantic Islands (Canary Islands, Madeira and the Azores).</article-title><source>Boletim do Museu municipal do Funchal (História Natural), Suplemento</source><volume>3</volume>: <fpage>1</fpage>–<lpage>170</lpage>.</mixed-citation></ref></ref-list></tp:taxon-treatment>
