# Supplementary material for: New faunistic records of the family Mycetophilidae (Insecta, Diptera) from Morocco
Source: Zookeys. 2020 May 19;934:93–110. doi: 10.3897/zookeys.934.49157 (PMC7250956; doi:10.3897/zookeys.934.49157)
Supplement: XML Treatment for Tarnania dziedzickii [file zookeys.934.49157-treatment21.xml]

<!DOCTYPE tp:taxon-treatment
  PUBLIC "-//TaxonX//DTD Taxonomic Treatment Publishing DTD v0 20100105//EN" "tax-treatment-NSO.dtd">
<tp:taxon-treatment xmlns:tp="http://www.plazi.org/taxpub"><tp:treatment-meta><kwd-group><label>Taxon classification</label><kwd><named-content xmlns:xlink="http://www.w3.org/1999/xlink" content-type="kingdom">Animalia</named-content></kwd><kwd><named-content xmlns:xlink="http://www.w3.org/1999/xlink" content-type="order">Diptera</named-content></kwd><kwd><named-content xmlns:xlink="http://www.w3.org/1999/xlink" content-type="family">Mycetophilidae</named-content></kwd></kwd-group><mixed-citation publication-type="journal"><person-group><name><surname>Banamar</surname><given-names>Ouarda</given-names></name><name><surname>Chandler</surname><given-names>Peter J.</given-names></name><name><surname>Driauach</surname><given-names>Ouafaa</given-names></name><name><surname>Belqat</surname><given-names>Boutaïna</given-names></name></person-group><article-title>New faunistic records of the family <tp:taxon-name><tp:taxon-name-part taxon-name-part-type="family">Mycetophilidae</tp:taxon-name-part></tp:taxon-name> (<tp:taxon-name><tp:taxon-name-part taxon-name-part-type="class">Insecta</tp:taxon-name-part></tp:taxon-name>, <tp:taxon-name><tp:taxon-name-part taxon-name-part-type="order">Diptera</tp:taxon-name-part></tp:taxon-name>) from Morocco</article-title><source>Zookeys</source><day>19</day><month>5</month><year>2020</year><volume>934</volume><fpage>93</fpage><lpage>110</lpage><pub-id pub-id-type="doi">10.3897/zookeys.934.49157</pub-id></mixed-citation></tp:treatment-meta><tp:nomenclature><label>*</label><tp:taxon-name><object-id xmlns:xlink="http://www.w3.org/1999/xlink" content-type="arpha" xlink:type="simple">25EF3E8A-B90C-522A-B3A8-B24B2C4E73F5</object-id>
                  <tp:taxon-name-part taxon-name-part-type="genus" reg="Tarnania">Tarnania</tp:taxon-name-part>
                  <tp:taxon-name-part taxon-name-part-type="species" reg="dziedzickii">dziedzickii</tp:taxon-name-part>
                </tp:taxon-name><tp:taxon-authority>(Edwards, 1941)</tp:taxon-authority></tp:nomenclature><tp:treatment-sec sec-type="Literature records" id="SECID0EL1AG"><title>Literature records.</title><p>Cited from North Africa (Algeria) (<xref ref-type="bibr" rid="B2">Burghele-Balacesco 1967</xref>).</p></tp:treatment-sec><tp:treatment-sec sec-type="New records" id="SECID0EV1AG"><title>New records.</title><p>Rif: Maison forestière, 1♀, 18/V/2014; Daya Amsemlil, 1♂, 28/II/2015; Cascade Chrafate, 1♂, 1♀, 28/IV/2015; Daya Amsemlil, 1♀, 23/IV/2016. Grotte-Aïn El-Aouda, 1♂, 1♀, 2/V/1914, <named-content xmlns:xlink="http://www.w3.org/1999/xlink" content-type="dwc:institutional_code" xlink:type="simple">MNHN</named-content>.</p></tp:treatment-sec><ref-list><ref id="B2"><mixed-citation xmlns:xlink="http://www.w3.org/1999/xlink" xlink:type="simple"><person-group><name name-style="western"><surname>Burghele-Balacesco</surname><given-names>A</given-names></name></person-group> (<year>1967</year>) <article-title>Les <tp:taxon-name><tp:taxon-name-part taxon-name-part-type="family">Mycetophilidae</tp:taxon-name-part></tp:taxon-name> (diptères) cavernicoles de la collection Biospeologica (IVe–VIIIe séries des «Grottes visitées»).</article-title><source>International Journal of Speleology</source><volume>2</volume>(<issue>4</issue>): <fpage>319</fpage>–<lpage>334</lpage>. <ext-link xlink:type="simple" ext-link-type="doi" xlink:href="10.5038/1827-806X.2.4.3">https://doi.org/10.5038/1827-806X.2.4.3</ext-link></mixed-citation></ref></ref-list></tp:taxon-treatment>
