# Supplementary material for: New faunistic records of the family Mycetophilidae (Insecta, Diptera) from Morocco
Source: Zookeys. 2020 May 19;934:93–110. doi: 10.3897/zookeys.934.49157 (PMC7250956; doi:10.3897/zookeys.934.49157)
Supplement: XML Treatment for Mycetophila sordida [file zookeys.934.49157-treatment30.xml]

<!DOCTYPE tp:taxon-treatment
  PUBLIC "-//TaxonX//DTD Taxonomic Treatment Publishing DTD v0 20100105//EN" "tax-treatment-NSO.dtd">
<tp:taxon-treatment xmlns:tp="http://www.plazi.org/taxpub"><tp:treatment-meta><kwd-group><label>Taxon classification</label><kwd><named-content xmlns:xlink="http://www.w3.org/1999/xlink" content-type="kingdom">Animalia</named-content></kwd><kwd><named-content xmlns:xlink="http://www.w3.org/1999/xlink" content-type="order">Diptera</named-content></kwd><kwd><named-content xmlns:xlink="http://www.w3.org/1999/xlink" content-type="family">Mycetophilidae</named-content></kwd></kwd-group><mixed-citation publication-type="journal"><person-group><name><surname>Banamar</surname><given-names>Ouarda</given-names></name><name><surname>Chandler</surname><given-names>Peter J.</given-names></name><name><surname>Driauach</surname><given-names>Ouafaa</given-names></name><name><surname>Belqat</surname><given-names>Boutaïna</given-names></name></person-group><article-title>New faunistic records of the family <tp:taxon-name><tp:taxon-name-part taxon-name-part-type="family">Mycetophilidae</tp:taxon-name-part></tp:taxon-name> (<tp:taxon-name><tp:taxon-name-part taxon-name-part-type="class">Insecta</tp:taxon-name-part></tp:taxon-name>, <tp:taxon-name><tp:taxon-name-part taxon-name-part-type="order">Diptera</tp:taxon-name-part></tp:taxon-name>) from Morocco</article-title><source>Zookeys</source><day>19</day><month>5</month><year>2020</year><volume>934</volume><fpage>93</fpage><lpage>110</lpage><pub-id pub-id-type="doi">10.3897/zookeys.934.49157</pub-id></mixed-citation></tp:treatment-meta><tp:nomenclature><tp:taxon-name><object-id xmlns:xlink="http://www.w3.org/1999/xlink" content-type="arpha" xlink:type="simple">A6B7C65E-E4E1-5C64-8F5C-6509E222F280</object-id>
                  <tp:taxon-name-part taxon-name-part-type="genus" reg="Mycetophila">Mycetophila</tp:taxon-name-part>
                  <tp:taxon-name-part taxon-name-part-type="species" reg="sordida">sordida</tp:taxon-name-part>
                </tp:taxon-name><tp:taxon-authority>van der Wulp, 1874</tp:taxon-authority></tp:nomenclature><tp:treatment-sec sec-type="Literature record" id="SECID0EGIBG"><title>Literature record.</title><p>Cited from Morocco (<xref ref-type="bibr" rid="B3">Chandler 1994</xref>), based on 1 male in <named-content xmlns:xlink="http://www.w3.org/1999/xlink" content-type="dwc:institutional_code" xlink:type="simple">MNHN</named-content>, which was from maison forestière de Khenolap-el-Ouaer, 1580 m, VII/1975, coll. J. Beaucournu.</p></tp:treatment-sec><tp:treatment-sec sec-type="New record" id="SECID0EVIBG"><title>New record.</title><p>Rif: Forêt-Jbel Lekraa, 1♂, 12/VI/2013, coll. Ebejer.</p></tp:treatment-sec><ref-list><ref id="B3"><mixed-citation xmlns:xlink="http://www.w3.org/1999/xlink" xlink:type="simple"><person-group><name name-style="western"><surname>Chandler</surname><given-names>PJ</given-names></name></person-group> (<year>1994</year>) <article-title>The fungus gnats of Israel (<tp:taxon-name><tp:taxon-name-part taxon-name-part-type="order">Diptera</tp:taxon-name-part></tp:taxon-name>: <tp:taxon-name><tp:taxon-name-part taxon-name-part-type="superfamily">Sciaroidea</tp:taxon-name-part></tp:taxon-name>, excluding <tp:taxon-name><tp:taxon-name-part taxon-name-part-type="family">Sciaridae</tp:taxon-name-part></tp:taxon-name>).</article-title><source>Israel Journal of Entomology</source><volume>28</volume>: <fpage>1</fpage>–<lpage>100</lpage>.</mixed-citation></ref></ref-list></tp:taxon-treatment>
