# Supplementary material for: New faunistic records of the family Mycetophilidae (Insecta, Diptera) from Morocco
Source: Zookeys. 2020 May 19;934:93–110. doi: 10.3897/zookeys.934.49157 (PMC7250956; doi:10.3897/zookeys.934.49157)
Supplement: XML Treatment for Sceptonia membranacea [file zookeys.934.49157-treatment42.xml]

<!DOCTYPE tp:taxon-treatment
  PUBLIC "-//TaxonX//DTD Taxonomic Treatment Publishing DTD v0 20100105//EN" "tax-treatment-NSO.dtd">
<tp:taxon-treatment xmlns:tp="http://www.plazi.org/taxpub"><tp:treatment-meta><kwd-group><label>Taxon classification</label><kwd><named-content xmlns:xlink="http://www.w3.org/1999/xlink" content-type="kingdom">Animalia</named-content></kwd><kwd><named-content xmlns:xlink="http://www.w3.org/1999/xlink" content-type="order">Diptera</named-content></kwd><kwd><named-content xmlns:xlink="http://www.w3.org/1999/xlink" content-type="family">Mycetophilidae</named-content></kwd></kwd-group><mixed-citation publication-type="journal"><person-group><name><surname>Banamar</surname><given-names>Ouarda</given-names></name><name><surname>Chandler</surname><given-names>Peter J.</given-names></name><name><surname>Driauach</surname><given-names>Ouafaa</given-names></name><name><surname>Belqat</surname><given-names>Boutaïna</given-names></name></person-group><article-title>New faunistic records of the family <tp:taxon-name><tp:taxon-name-part taxon-name-part-type="family">Mycetophilidae</tp:taxon-name-part></tp:taxon-name> (<tp:taxon-name><tp:taxon-name-part taxon-name-part-type="class">Insecta</tp:taxon-name-part></tp:taxon-name>, <tp:taxon-name><tp:taxon-name-part taxon-name-part-type="order">Diptera</tp:taxon-name-part></tp:taxon-name>) from Morocco</article-title><source>Zookeys</source><day>19</day><month>5</month><year>2020</year><volume>934</volume><fpage>93</fpage><lpage>110</lpage><pub-id pub-id-type="doi">10.3897/zookeys.934.49157</pub-id></mixed-citation></tp:treatment-meta><tp:nomenclature><label>**</label><tp:taxon-name><object-id xmlns:xlink="http://www.w3.org/1999/xlink" content-type="arpha" xlink:type="simple">C1C83D10-8F02-5461-AB8A-5ECF1C80FB7F</object-id>
                  <tp:taxon-name-part taxon-name-part-type="genus" reg="Sceptonia">Sceptonia</tp:taxon-name-part>
                  <tp:taxon-name-part taxon-name-part-type="species" reg="membranacea">membranacea</tp:taxon-name-part>
                </tp:taxon-name><tp:taxon-authority>Edwards, 1925</tp:taxon-authority></tp:nomenclature><tp:treatment-sec sec-type="New records" id="SECID0ED1BG"><title>New records.</title><p>Rif: Oued à 15 km de Fifi, 2♂♂, 06/V/2014; Oued Aârate, 1♂, 07/V/2015.</p></tp:treatment-sec></tp:taxon-treatment>
