# Supplementary material for: New faunistic records of the family Mycetophilidae (Insecta, Diptera) from Morocco
Source: Zookeys. 2020 May 19;934:93–110. doi: 10.3897/zookeys.934.49157 (PMC7250956; doi:10.3897/zookeys.934.49157)
Supplement: XML Treatment for Sciophila iberolutea [file zookeys.934.49157-treatment64.xml]

<!DOCTYPE tp:taxon-treatment
  PUBLIC "-//TaxonX//DTD Taxonomic Treatment Publishing DTD v0 20100105//EN" "tax-treatment-NSO.dtd">
<tp:taxon-treatment xmlns:tp="http://www.plazi.org/taxpub"><tp:treatment-meta><kwd-group><label>Taxon classification</label><kwd><named-content xmlns:xlink="http://www.w3.org/1999/xlink" content-type="kingdom">Animalia</named-content></kwd><kwd><named-content xmlns:xlink="http://www.w3.org/1999/xlink" content-type="order">Diptera</named-content></kwd><kwd><named-content xmlns:xlink="http://www.w3.org/1999/xlink" content-type="family">Mycetophilidae</named-content></kwd></kwd-group><mixed-citation publication-type="journal"><person-group><name><surname>Banamar</surname><given-names>Ouarda</given-names></name><name><surname>Chandler</surname><given-names>Peter J.</given-names></name><name><surname>Driauach</surname><given-names>Ouafaa</given-names></name><name><surname>Belqat</surname><given-names>Boutaïna</given-names></name></person-group><article-title>New faunistic records of the family <tp:taxon-name><tp:taxon-name-part taxon-name-part-type="family">Mycetophilidae</tp:taxon-name-part></tp:taxon-name> (<tp:taxon-name><tp:taxon-name-part taxon-name-part-type="class">Insecta</tp:taxon-name-part></tp:taxon-name>, <tp:taxon-name><tp:taxon-name-part taxon-name-part-type="order">Diptera</tp:taxon-name-part></tp:taxon-name>) from Morocco</article-title><source>Zookeys</source><day>19</day><month>5</month><year>2020</year><volume>934</volume><fpage>93</fpage><lpage>110</lpage><pub-id pub-id-type="doi">10.3897/zookeys.934.49157</pub-id></mixed-citation></tp:treatment-meta><tp:nomenclature><tp:taxon-name><object-id xmlns:xlink="http://www.w3.org/1999/xlink" content-type="arpha" xlink:type="simple">2FC3BCCE-9303-5674-AD56-A2A88D8EFB3B</object-id>
                  <tp:taxon-name-part taxon-name-part-type="genus" reg="Sciophila">Sciophila</tp:taxon-name-part>
                  <tp:taxon-name-part taxon-name-part-type="species" reg="iberolutea">iberolutea</tp:taxon-name-part>
                </tp:taxon-name><tp:taxon-authority>Chandler &amp; Blasco-Zumeta, 2001</tp:taxon-authority></tp:nomenclature><tp:treatment-sec sec-type="Literature records" id="SECID0EN5AI"><title>Literature records.</title><p>Cited from Morocco: Rabat, Oued y Kern, V/1973, coll. H. Choumara, <named-content xmlns:xlink="http://www.w3.org/1999/xlink" content-type="dwc:institutional_code" xlink:type="simple">MNHN</named-content>: (<xref ref-type="bibr" rid="B6">Chandler and Gatt 2000</xref>; <xref ref-type="bibr" rid="B8">Chandler and Blasco-Zumeta 2001</xref>, <xref ref-type="bibr" rid="B1">Bechev and Koç 2006</xref>).</p></tp:treatment-sec><tp:treatment-sec sec-type="New records" id="SECID0EE6AI"><title>New records.</title><p>Rif: Maison forestière, 1♂, 4/VII/2013, 4♂♂, 2♀♀, 07/VI-17/X/2014, Malaise trap, 1♂, 1♀, 17/VI/2014; Daya Jbel Zemzem, 1♂, 02/III/2015; Oued Sidi Yahya Aârab, 1♂, 25/IV/2015; Bab El Karne, 1♂, 25/XII/2015; Marabout El Khaloua, 1♂, 03/VI/2018.</p></tp:treatment-sec><ref-list><ref id="B6"><mixed-citation xmlns:xlink="http://www.w3.org/1999/xlink" xlink:type="simple"><person-group><name name-style="western"><surname>Chandler</surname><given-names>PJ</given-names></name><name name-style="western"><surname>Gatt</surname><given-names>P</given-names></name></person-group> (<year>2000</year>) <article-title>Fungus gnats (<tp:taxon-name><tp:taxon-name-part taxon-name-part-type="order">Diptera</tp:taxon-name-part></tp:taxon-name>, <tp:taxon-name><tp:taxon-name-part taxon-name-part-type="family">Bolitophilidae</tp:taxon-name-part></tp:taxon-name>, <tp:taxon-name><tp:taxon-name-part taxon-name-part-type="family">Keroplatidae</tp:taxon-name-part></tp:taxon-name> and <tp:taxon-name><tp:taxon-name-part taxon-name-part-type="family">Mycetophilidae</tp:taxon-name-part></tp:taxon-name>) from the Maltese Islands.</article-title><source>Studia dipterologica</source><volume>7</volume>: <fpage>69</fpage>–<lpage>81</lpage>.</mixed-citation></ref><ref id="B8"><mixed-citation xmlns:xlink="http://www.w3.org/1999/xlink" xlink:type="simple"><person-group><name name-style="western"><surname>Chandler</surname><given-names>P</given-names></name><name name-style="western"><surname>Blasco-Zumeta</surname><given-names>J</given-names></name></person-group> (<year>2001</year>) <article-title>The fungus gnats (<tp:taxon-name><tp:taxon-name-part taxon-name-part-type="order">Diptera</tp:taxon-name-part></tp:taxon-name>, <tp:taxon-name><tp:taxon-name-part taxon-name-part-type="family">Bolitophilidae</tp:taxon-name-part></tp:taxon-name>, <tp:taxon-name><tp:taxon-name-part taxon-name-part-type="family">Keroplatidae</tp:taxon-name-part></tp:taxon-name> and <tp:taxon-name><tp:taxon-name-part taxon-name-part-type="family">Mycetophilidae</tp:taxon-name-part></tp:taxon-name>) of the Monegros Region (Zaragoza, Spain) and five other new European species of <italic><tp:taxon-name><tp:taxon-name-part taxon-name-part-type="genus">Pyratula</tp:taxon-name-part></tp:taxon-name></italic> Edwards and <italic><tp:taxon-name><tp:taxon-name-part taxon-name-part-type="genus">Sciophila</tp:taxon-name-part></tp:taxon-name></italic> Meigen.</article-title><source>Zapateri</source><volume>9</volume>: <fpage>1</fpage>–<lpage>24</lpage>.</mixed-citation></ref><ref id="B1"><mixed-citation xmlns:xlink="http://www.w3.org/1999/xlink" xlink:type="simple"><person-group><name name-style="western"><surname>Bechev</surname><given-names>D</given-names></name><name name-style="western"><surname>Koç</surname><given-names>H</given-names></name></person-group> (<year>2006</year>) <article-title>Two new species of <italic><tp:taxon-name><tp:taxon-name-part taxon-name-part-type="genus">Sciophila</tp:taxon-name-part></tp:taxon-name></italic> Meigen (<tp:taxon-name><tp:taxon-name-part taxon-name-part-type="order">Diptera</tp:taxon-name-part></tp:taxon-name>: <tp:taxon-name><tp:taxon-name-part taxon-name-part-type="family">Mycetophilidae</tp:taxon-name-part></tp:taxon-name>) from Turkey, with a key to the Western Palaearctic species of the <italic><tp:taxon-name><tp:taxon-name-part taxon-name-part-type="genus">S.</tp:taxon-name-part> <tp:taxon-name-part taxon-name-part-type="species">lutea</tp:taxon-name-part></tp:taxon-name></italic> Macquart group.</article-title><source>Zootaxa</source><volume>1253</volume>: <fpage>61</fpage>–<lpage>68</lpage>.</mixed-citation></ref></ref-list></tp:taxon-treatment>
